# Supplementary material for: How Water and Ion Mobility Affect the NMR Fingerprints of the Hydrated JBW Zeolite: A Combined Computational‐Experimental Investigation
Source: Chemistry. 2022 Oct 10;28(68):e202202621. doi: 10.1002/chem.202202621 (PMC10092413; doi:10.1002/chem.202202621)
Supplement: Supplementary file 1 — Supporting Information [file CHEM-28-0-s004.def]

General:
    SYSTEM = JBW
    ISTART = 0
    ISMEAR = 0   ! Gaussian smearing
    SIGMA = 0.05
    EDIFF = 1.0E-8
!    EDIFFG = 1.0E-7
    ENCUT = 600
    ISYM = 0
    NELM = 300
    PREC = Accurate
    NELMIN = 8
    LWAVE = .FALSE.
    LCHARG = .FALSE.
!    LORBIT = 11
    LASPH = .TRUE. 
!    NCORE = 28
    

Van der Waals Interaction (vasp 5.3.5 patched verion):
    IVDW = 12      ! D3 and Becke-Johnson damping

dynamic:
!    IBRION = 2        ! Conjugate gradient
!    NSW    = 150      ! Number of ionic steps
!    ISIF   = 3        !

    LCHIMAG = .TRUE. ! calculate chemical shift through linear response
    DQ = 0.001 ! default 0.001; step size for FD kspace derivative
    ICHIBARE = 1 ! default 1; order of FD to calc magnetic susceptibility
    LNMR_SYM_RED = .TRUE. ! remove sym operations that are inconsistent with the kspace derivative calculations in the linear response calc
    NSLPLINE = .FALSE. ! do not make PAW projectors kdifferentiable; okay if only chem shift are considered, otherwise advisable to set to false

   LEFG = .TRUE. ! calculate electrical field gradient
   QUAD_EFG = 146.6 1.0 -25.58 104.0 58.5
