# Supplementary material for: How Water and Ion Mobility Affect the NMR Fingerprints of the Hydrated JBW Zeolite: A Combined Computational‐Experimental Investigation
Source: Chemistry. 2022 Oct 10;28(68):e202202621. doi: 10.1002/chem.202202621 (PMC10092413; doi:10.1002/chem.202202621)
Supplement: Supplementary file 2 — Supporting Information [file CHEM-28-0-s003.xyz]

Molecule from XYZ
1.0
        7.9457798004         0.0000000000         0.0000000000
        0.0095804580        10.3373559426         0.0000000000
       -0.9555824436         0.0405630809        15.1353698312
   Al   Si    O   Na    K
   12   12   48    8    4
Cartesian
    0.845449000     0.283798000     3.099724000
    0.850239000     5.452476000     3.099724000
    6.529856000     2.841747000     5.981499000
    6.534646000     8.010425000     5.981499000
   -0.214241000     0.415215000    13.756538000
   -0.209450000     5.583893000    13.756538000
    6.633962000     2.750893000    10.460054000
    6.638752000     7.919571000    10.460054000
    4.640391000     2.994747000     0.584225000
    4.645182000     8.163425000     0.584225000
    2.734914000     0.130798000     8.496997000
    2.739704000     5.299475000     8.496997000
    5.966551000     2.943099000    13.520426000
    5.971342000     8.111777000    13.520426000
    0.453171000     0.223008000    10.696167000
    0.457961000     5.391686000    10.696167000
    6.937341000     2.965958000     2.763719000
    6.942132000     8.134636000     2.763719000
    0.437963000     0.159586000     6.317503000
    0.442753000     5.328264000     6.317503000
    4.435289000     2.731802000     8.157965000
    4.440080000     7.900479000     8.157965000
    2.940015000     0.393743000     0.923257000
    2.944805000     5.562421000     0.923257000
    6.452893000     4.470412000    13.894270000
    6.457683000     9.639090000    13.894270000
   -0.028381000     3.864374000    10.322323000
   -0.023590000     9.033051000    10.322323000
    0.239753000     1.901105000     2.724366000
    0.244543000     7.069783000     2.724366000
    7.135552000     1.224440000     6.356856000
    7.140342000     6.393117000     6.356856000
   -0.236926000     3.863766000     6.816971000
   -0.232136000     9.032444000     6.816971000
    7.617021000     4.430457000     2.264252000
    7.621811000     9.599134000     2.264252000
   -0.541190000     1.246438000     9.936371000
   -0.536399000     6.415115000     9.936371000
    6.960912000     1.919670000    14.280222000
    6.965703000     7.088348000    14.280222000
    0.625583000     0.445801000    12.247541000
    0.630373000     5.614479000    12.247541000
    5.794139000     2.720307000    11.969051000
    5.798930000     7.888985000    11.969051000
    4.142513000     1.083899000     8.303265000
    4.147304000     6.252577000     8.303265000
    3.232791000     2.041645000     0.777958000
    3.237582000     7.210323000     0.777958000
    0.909406000     0.061803000     4.738885000
    0.914196000     5.230481000     4.738885000
    6.465899000     3.063742000     4.342338000
    6.470689000     8.232420000     4.342338000
    0.898120000     0.063319000    14.947692000
    0.902910000     5.231997000    14.947692000
    5.521602000     3.102788000     9.268901000
    5.526392000     8.271466000     9.268901000
    2.419323000     0.225194000     2.447389000
    2.424114000     5.393872000     2.447389000
    4.955982000     2.900351000     6.633833000
    4.960772000     8.069029000     6.633833000
    5.678493000     2.573289000     1.855596000
    5.683284000     7.741967000     1.855596000
    1.696810000     0.552256000     7.225626000
    1.701601000     5.720933000     7.225626000
    4.541872000     2.676308000    14.259032000
    4.546662000     7.844985000    14.259032000
    1.877850000     0.489800000     9.957561000
    1.882641000     5.658478000     9.957561000
    4.346492000     4.732341000     0.734066000
    4.351283000     9.901019000     0.734066000
    3.033602000     3.561881000     8.347157000
    3.038393000     8.730559000     8.347157000
    6.093129000     5.188859000     8.301750000
    6.097919000    10.357536000     8.301750000
    1.286965000     3.105363000     0.779472000
    1.291756000     8.274041000     0.779472000
    0.770606000     2.668835000     8.384995000
    0.775396000     7.837513000     8.384995000
    6.604699000     0.456710000     0.696227000
    6.609489000     5.625387000     0.696227000
    3.068374000     7.260364000    11.928185000
    3.063584000     2.091686000    11.928185000
    3.793329000     9.874266000     4.637477000
    3.788539000     4.705588000     4.637477000
