# Supplementary material for: How Water and Ion Mobility Affect the NMR Fingerprints of the Hydrated JBW Zeolite: A Combined Computational‐Experimental Investigation
Source: Chemistry. 2022 Oct 10;28(68):e202202621. doi: 10.1002/chem.202202621 (PMC10092413; doi:10.1002/chem.202202621)
Supplement: Supplementary file 3 — Supporting Information [file CHEM-28-0-s005.xyz]

Molecule from XYZ                       
   1.00000000000000     
    15.3127236816999996   -0.0079527048000000    0.0012595256000000
     0.0070633764000000    8.1666300229999997    0.0067445044000000
    -0.0044884249000000   -0.0128083630000000   10.4029662035000001
   Si   Al   O    H    Na   K 
    12    12    52     8     8     4
Direct
  0.8368665174078110  0.1669395725423344  0.4041784712653561
  0.6176068903965163  0.3944305621687461  0.6564106663047986
  0.3336713860294606  0.4032556738133807  0.6607256143894001
  0.1206090673942598  0.1635050101307131  0.4056352206194593
  0.9739889945045082  0.6641379085846364  0.6534433499829883
  0.4811857422590348  0.8987639130345375  0.4046076334912326
  0.8353747936494597  0.1681453199841620  0.9066117368147348
  0.6176450390934536  0.3945240328807625  0.1598694197083291
  0.3330975890999971  0.3991082961020974  0.1566554433306535
  0.1194330495241617  0.1599369687274286  0.9010835970120823
  0.9741921057087746  0.6633182134003714  0.1529427599015913
  0.4815341263756415  0.8980712296309281  0.9047193627335616
  0.6215520422271272  0.1815875536137687  0.4056086234549389
  0.8332456429146761  0.3759020996958323  0.6558478702059529
  0.1227814779152319  0.3842734854815985  0.6568251928269754
  0.3321793449371845  0.1845193598700214  0.4079903517509012
  0.9742890584421836  0.8769728358990595  0.4026655783101861
  0.4794941251824975  0.6857780821497343  0.6540526159934510
  0.6205913263122547  0.1887990404683012  0.9077138030937084
  0.8332251927880654  0.3793792353504137  0.1568009442979157
  0.1231173946123049  0.3795517286588695  0.1544102952796912
  0.3302570314254966  0.1776919155094508  0.9023704263186412
  0.9719608093791958  0.8768399763196095  0.9022931002381678
  0.4815618277846885  0.6851405419678308  0.1532442335404182
  0.9801979459189135  0.8341851956319244  0.2365191431426323
  0.4732487784835772  0.7288754052982620  0.4880707261072009
  0.8861519797441191  0.5642435267226656  0.1977975761825849
  0.5726031306579439  0.9917648388509060  0.4455173733804848
  0.4006782906158569  0.0191530855208880  0.4473842872866715
  0.0586902930329408  0.5510559193587145  0.1944964863753957
  0.7323793348098552  0.1479751693343119  0.4088447357740653
  0.7224993437929098  0.4161118337958099  0.6666740149459395
  0.2304729598263343  0.4420161314046237  0.1755808352379371
  0.2241292465244824  0.1128027696634356  0.4161255193002795
  0.8729504005973734  0.3026036513812995  0.5083475690862498
  0.5818124005871804  0.2505984738285398  0.2572412848235464
  0.3660305568674149  0.2575308026745286  0.2574958186436755
  0.0957519110139374  0.3161551160610452  0.5014660052582661
  0.8729015148261128  0.2280807823673326  0.2640045104602871
  0.5839328703548419  0.3314518296690505  0.5150147469116733
  0.3570224016206258  0.3467812504676072  0.5133839143367319
  0.0933171513905603  0.2197771833578709  0.2600251809883747
  0.8786375391827130  0.9870093421026042  0.4407068738866093
  0.5712639771626654  0.5674353010133251  0.2031463829712097
  0.3869314041800047  0.5691724552284806  0.1858688079899267
  0.0633580613695329  0.0018063552041922  0.4451713127960062
  0.9755576194109603  0.6990855695546261  0.4980777825849569
  0.4788664089449706  0.8625393785097201  0.2496301959590304
  0.9733254413024917  0.8356342150929200  0.7360191871025714
  0.4815577476472043  0.7272917556934242  0.9872610149483348
  0.8872819821575501  0.5592355396306198  0.6958992533325610
  0.5677065332280218  0.0039007229715342  0.9493914807861499
  0.3945758182510583  0.0053625192769108  0.9458864710739369
  0.2474348546536582  0.8146941821840054  0.5393571284016094
  0.0600650857583375  0.5580235386201241  0.6972540685161162
  0.7308141061476562  0.1490763218802270  0.9128041264561233
  0.7224061584712110  0.4179438268258684  0.1713824542384413
  0.2306658964849528  0.4392644272792492  0.6832583401427127
  0.2224469366886105  0.1127317451959921  0.9025647710820375
  0.8712988296284300  0.3076809007407630  0.0079069198853271
  0.5815464690690252  0.2568286593313299  0.7590252655973374
  0.3680360435178364  0.2538821323435315  0.7548470724007483
  0.0944941037516568  0.3086697576680441  0.0015509004225151
  0.8702999956870616  0.2248315783792199  0.7648786230338072
  0.5846638331773477  0.3412204718385332  0.0159877423171941
  0.3577946932093483  0.3337558594181906  0.0125142536282194
  0.0875721641701582  0.2242766070261684  0.7589253537806697
  0.8777219912108417  0.9893683157608327  0.9458526709348513
  0.5724842803281006  0.5702526420399306  0.6932011529695764
  0.3881695577395615  0.5689939541265971  0.6991686251662161
  0.0624116068244819  0.9983217883228331  0.9412573210679895
  0.9742305416331067  0.6986595937080630  0.9979050291745708
  0.4819111334209557  0.8642922242821441  0.7496644281034817
  0.7246325039708429  0.8225566285195364  0.5367413720125805
  0.7212405053344559  0.8242912847814828  0.0353665820978505
  0.2715902364123277  0.7852264449334021  0.0446402602606004
  0.2363480715722762  0.9276901786040319  0.5087477973806303
  0.3107131508749753  0.8043573624519695  0.5324582355767522
  0.7749412668896819  0.8916190835798963  0.5135007741887899
  0.6725588734258650  0.8874271286375688  0.5137360178537421
  0.6699727064216131  0.8919023606495028  0.0138365904866595
  0.7720772976345559  0.8930255809315938  0.0138687755323312
  0.3111934305629178  0.8729925200597402  0.0149265083598102
  0.3116205997207809  0.7015171532165951  0.0783306391573334
  0.9778560907727095  0.0966524592981896  0.6369015717523204
  0.4740208674392486  0.4644170287372748  0.3886399197114850
  0.9787678776626628  0.4444757154592425  0.3870385740711992
  0.4770008557125108  0.1173392315107273  0.6386718261974577
  0.9801357316601275  0.0971979401473910  0.1352006142754560
  0.4729050944016136  0.4630625533687285  0.8873804895568725
  0.9795966989256540  0.4424782524391593  0.8857221370874087
  0.4739921618764921  0.1164269555476093  0.1385654484891870
  0.1935631193935424  0.7598939867786115  0.2800183104099190
  0.7295635906752045  0.7276675668320325  0.2797693719189713
  0.2065157027848104  0.7535744862352467  0.7939735118739826
  0.7302568269890931  0.7236368340730381  0.7791012458535923
 
  0.00000000E+00  0.00000000E+00  0.00000000E+00
  0.00000000E+00  0.00000000E+00  0.00000000E+00
  0.00000000E+00  0.00000000E+00  0.00000000E+00
  0.00000000E+00  0.00000000E+00  0.00000000E+00
  0.00000000E+00  0.00000000E+00  0.00000000E+00
  0.00000000E+00  0.00000000E+00  0.00000000E+00
  0.00000000E+00  0.00000000E+00  0.00000000E+00
  0.00000000E+00  0.00000000E+00  0.00000000E+00
  0.00000000E+00  0.00000000E+00  0.00000000E+00
  0.00000000E+00  0.00000000E+00  0.00000000E+00
  0.00000000E+00  0.00000000E+00  0.00000000E+00
  0.00000000E+00  0.00000000E+00  0.00000000E+00
  0.00000000E+00  0.00000000E+00  0.00000000E+00
  0.00000000E+00  0.00000000E+00  0.00000000E+00
  0.00000000E+00  0.00000000E+00  0.00000000E+00
  0.00000000E+00  0.00000000E+00  0.00000000E+00
  0.00000000E+00  0.00000000E+00  0.00000000E+00
  0.00000000E+00  0.00000000E+00  0.00000000E+00
  0.00000000E+00  0.00000000E+00  0.00000000E+00
  0.00000000E+00  0.00000000E+00  0.00000000E+00
  0.00000000E+00  0.00000000E+00  0.00000000E+00
  0.00000000E+00  0.00000000E+00  0.00000000E+00
  0.00000000E+00  0.00000000E+00  0.00000000E+00
  0.00000000E+00  0.00000000E+00  0.00000000E+00
  0.00000000E+00  0.00000000E+00  0.00000000E+00
  0.00000000E+00  0.00000000E+00  0.00000000E+00
  0.00000000E+00  0.00000000E+00  0.00000000E+00
  0.00000000E+00  0.00000000E+00  0.00000000E+00
  0.00000000E+00  0.00000000E+00  0.00000000E+00
  0.00000000E+00  0.00000000E+00  0.00000000E+00
  0.00000000E+00  0.00000000E+00  0.00000000E+00
  0.00000000E+00  0.00000000E+00  0.00000000E+00
  0.00000000E+00  0.00000000E+00  0.00000000E+00
  0.00000000E+00  0.00000000E+00  0.00000000E+00
  0.00000000E+00  0.00000000E+00  0.00000000E+00
  0.00000000E+00  0.00000000E+00  0.00000000E+00
  0.00000000E+00  0.00000000E+00  0.00000000E+00
  0.00000000E+00  0.00000000E+00  0.00000000E+00
  0.00000000E+00  0.00000000E+00  0.00000000E+00
  0.00000000E+00  0.00000000E+00  0.00000000E+00
  0.00000000E+00  0.00000000E+00  0.00000000E+00
  0.00000000E+00  0.00000000E+00  0.00000000E+00
  0.00000000E+00  0.00000000E+00  0.00000000E+00
  0.00000000E+00  0.00000000E+00  0.00000000E+00
  0.00000000E+00  0.00000000E+00  0.00000000E+00
  0.00000000E+00  0.00000000E+00  0.00000000E+00
  0.00000000E+00  0.00000000E+00  0.00000000E+00
  0.00000000E+00  0.00000000E+00  0.00000000E+00
  0.00000000E+00  0.00000000E+00  0.00000000E+00
  0.00000000E+00  0.00000000E+00  0.00000000E+00
  0.00000000E+00  0.00000000E+00  0.00000000E+00
  0.00000000E+00  0.00000000E+00  0.00000000E+00
  0.00000000E+00  0.00000000E+00  0.00000000E+00
  0.00000000E+00  0.00000000E+00  0.00000000E+00
  0.00000000E+00  0.00000000E+00  0.00000000E+00
  0.00000000E+00  0.00000000E+00  0.00000000E+00
  0.00000000E+00  0.00000000E+00  0.00000000E+00
  0.00000000E+00  0.00000000E+00  0.00000000E+00
  0.00000000E+00  0.00000000E+00  0.00000000E+00
  0.00000000E+00  0.00000000E+00  0.00000000E+00
  0.00000000E+00  0.00000000E+00  0.00000000E+00
  0.00000000E+00  0.00000000E+00  0.00000000E+00
  0.00000000E+00  0.00000000E+00  0.00000000E+00
  0.00000000E+00  0.00000000E+00  0.00000000E+00
  0.00000000E+00  0.00000000E+00  0.00000000E+00
  0.00000000E+00  0.00000000E+00  0.00000000E+00
  0.00000000E+00  0.00000000E+00  0.00000000E+00
  0.00000000E+00  0.00000000E+00  0.00000000E+00
  0.00000000E+00  0.00000000E+00  0.00000000E+00
  0.00000000E+00  0.00000000E+00  0.00000000E+00
  0.00000000E+00  0.00000000E+00  0.00000000E+00
  0.00000000E+00  0.00000000E+00  0.00000000E+00
  0.00000000E+00  0.00000000E+00  0.00000000E+00
  0.00000000E+00  0.00000000E+00  0.00000000E+00
  0.00000000E+00  0.00000000E+00  0.00000000E+00
  0.00000000E+00  0.00000000E+00  0.00000000E+00
  0.00000000E+00  0.00000000E+00  0.00000000E+00
  0.00000000E+00  0.00000000E+00  0.00000000E+00
  0.00000000E+00  0.00000000E+00  0.00000000E+00
  0.00000000E+00  0.00000000E+00  0.00000000E+00
  0.00000000E+00  0.00000000E+00  0.00000000E+00
  0.00000000E+00  0.00000000E+00  0.00000000E+00
  0.00000000E+00  0.00000000E+00  0.00000000E+00
  0.00000000E+00  0.00000000E+00  0.00000000E+00
  0.00000000E+00  0.00000000E+00  0.00000000E+00
  0.00000000E+00  0.00000000E+00  0.00000000E+00
  0.00000000E+00  0.00000000E+00  0.00000000E+00
  0.00000000E+00  0.00000000E+00  0.00000000E+00
  0.00000000E+00  0.00000000E+00  0.00000000E+00
  0.00000000E+00  0.00000000E+00  0.00000000E+00
  0.00000000E+00  0.00000000E+00  0.00000000E+00
  0.00000000E+00  0.00000000E+00  0.00000000E+00
  0.00000000E+00  0.00000000E+00  0.00000000E+00
  0.00000000E+00  0.00000000E+00  0.00000000E+00
  0.00000000E+00  0.00000000E+00  0.00000000E+00
  0.00000000E+00  0.00000000E+00  0.00000000E+00
