# Supplementary material for: How Water and Ion Mobility Affect the NMR Fingerprints of the Hydrated JBW Zeolite: A Combined Computational‐Experimental Investigation
Source: Chemistry. 2022 Oct 10;28(68):e202202621. doi: 10.1002/chem.202202621 (PMC10092413; doi:10.1002/chem.202202621)
Supplement: Supplementary file 4 — Supporting Information [file CHEM-28-0-s001.xyz]

   96
CELL:    15.315995     0.000000     0.000000     0.033014     8.118871     0.000000     0.002230     0.008736    10.319697
Si     13.146730     1.518318     2.304609
Si      9.840936     3.385728     4.798757
Si      5.461526     3.416579     4.900883
Si      2.221787     1.447602     2.237875
Si     15.320304     5.551516     4.805891
Si      7.732371     7.443258     2.222251
Si     13.147845     1.522686     7.464457
Si      9.842052     3.390095     9.958605
Si      5.462642     3.420946    10.060732
Si      2.222902     1.451970     7.397724
Si     15.321419     5.555884     9.965739
Si      7.733487     7.447627     7.382100
Al      9.918403     1.597081     2.290400
Al     13.069757     3.283138     4.804724
Al      2.241784     3.205388     4.886018
Al      5.449378     1.637409     2.250461
Al      0.065852     7.269944     2.212075
Al      7.630599     5.718308     4.787394
Al      9.919518     1.601449     7.450248
Al     13.070870     3.287506     9.964572
Al      2.242899     3.209755    10.045867
Al      5.450494     1.641778     7.410310
Al      0.066967     7.274312     7.371923
Al      7.631714     5.722676     9.947242
 O      0.049768     6.953515     0.484128
 O      7.660829     6.028017     3.053334
 O     13.994875     4.705493     0.130388
 O      9.058471     0.111074     2.680200
 O      6.415746     0.234458     2.676538
 O      1.324600     4.670128     0.064636
 O     11.584085     1.248481     2.606054
 O     11.414746     3.779108     4.723152
 O      3.883288     3.617473     0.040140
 O      3.799351     1.094049     2.182912
 O     13.769430     2.665183     3.309311
 O      9.518245     2.158327     0.686095
 O      6.093600     2.253574     0.728673
 O      1.853655     2.663704     3.274045
 O     13.468379     1.992360     0.777089
 O      9.263759     2.846051     3.356578
 O      5.798311     2.961887     3.365172
 O      1.606723     1.941464     0.795573
 O     13.929539     0.106625     2.612056
 O      9.008445     4.721865     0.067847
 O      6.201679     4.826087     0.112012
 O      1.427932     0.089819     2.728649
 O     15.320452     5.811395     3.190703
 O      7.695755     7.180384     0.603217
 O      0.050883     6.957883     5.643977
 O      7.661944     6.032384     8.213182
 O     13.995990     4.709861     5.290236
 O      9.059586     0.115442     7.840048
 O      6.416862     0.238826     7.836387
 O      4.089973     6.846412     3.960364
 H      5.160858     6.993906     3.536062
 H      4.080926     5.692744     3.949225
 O      1.325715     4.674496     5.224485
 O     11.585200     1.252849     7.765903
 O     11.415862     3.783476     9.883000
 O      3.884403     3.621841     5.199989
 O      3.800466     1.098417     7.342761
 O     13.770545     2.669551     8.469159
 O      9.519361     2.162695     5.845943
 O      6.094715     2.257942     5.888521
 O      1.854770     2.668072     8.433893
 O     13.469494     1.996728     5.936938
 O      9.264874     2.850420     8.516426
 O      5.799427     2.966254     8.525021
 O      1.607838     1.945832     5.955422
 O     13.930654     0.110993     7.771905
 O      9.009561     4.726233     5.227695
 O      6.202794     4.830455     5.271860
 O      1.429047     0.094187     7.888497
 O     15.321566     5.815763     8.350552
 O      7.696872     7.184752     5.763066
 O     10.149346     6.552443     6.382384
 H      9.218124     7.011948     5.862517
 H      9.724666     6.523936     7.454760
 O     11.499364     6.563651     1.325126
 H     12.513207     6.166805     0.921126
 H     10.913336     5.571797     1.262237
 O      4.768082     6.348956     9.396964
 H      5.838967     6.496450     8.972662
 H      4.759035     5.195288     9.385825
Na     15.233657     0.970575     4.640943
Na      7.650635     3.895241     2.036220
Na      0.099968     3.746987     2.064037
Na      7.704188     1.131254     4.630962
Na     15.234772     0.974943     9.800792
Na      7.651750     3.899608     7.196068
Na      0.101083     3.751355     7.223885
Na      7.705303     1.135622     9.790811
 K      4.367807     6.362887     1.624045
 K     11.063404     6.631229     3.982387
 K      4.368923     6.367256     6.783894
 K     11.064520     6.635598     9.142236
