# Supplementary material for: How Water and Ion Mobility Affect the NMR Fingerprints of the Hydrated JBW Zeolite: A Combined Computational‐Experimental Investigation
Source: Chemistry. 2022 Oct 10;28(68):e202202621. doi: 10.1002/chem.202202621 (PMC10092413; doi:10.1002/chem.202202621)
Supplement: Supplementary file 5 — Supporting Information [file CHEM-28-0-s002.xyz]

      84
CELL: 7.9457798004 0.0000000000 0.0000000000 0.009580458 10.3373559426 0.0000000000 -0.9555824436 0.0405630809 15.1353698312
Al  0.845449000  0.283798000  3.099724000
Al  0.850239000  5.452476000  3.099724000
Al  6.529856000  2.841747000  5.981499000
Al  6.534646000  8.010425000  5.981499000
Al -0.214241000  0.415215000  13.756538000
Al -0.209450000  5.583893000  13.756538000
Al  6.633962000  2.750893000  10.460054000
Al  6.638752000  7.919571000  10.460054000
Al  4.640391000  2.994747000  0.584225000
Al  4.645182000  8.163425000  0.584225000
Al  2.734914000  0.130798000  8.496997000
Al  2.739704000  5.299475000  8.496997000
Si  5.966551000  2.943099000  13.520426000
Si  5.971342000  8.111777000  13.520426000
Si  0.453171000  0.223008000  10.696167000
Si  0.457961000  5.391686000  10.696167000
Si  6.937341000  2.965958000  2.763719000
Si  6.942132000  8.134636000  2.763719000
Si  0.437963000  0.159586000  6.317503000
Si  0.442753000  5.328264000  6.317503000
Si  4.435289000  2.731802000  8.157965000
Si  4.440080000  7.900479000  8.157965000
Si  2.940015000  0.393743000  0.923257000
Si  2.944805000  5.562421000  0.923257000
 O  6.452893000  4.470412000  13.894270000
 O  6.457683000  9.639090000  13.894270000
 O -0.028381000  3.864374000  10.322323000
 O -0.023590000  9.033051000  10.322323000
 O  0.239753000  1.901105000  2.724366000
 O  0.244543000  7.069783000  2.724366000
 O  7.135552000  1.224440000  6.356856000
 O  7.140342000  6.393117000  6.356856000
 O -0.236926000  3.863766000  6.816971000
 O -0.232136000  9.032444000  6.816971000
 O  7.617021000  4.430457000  2.264252000
 O  7.621811000  9.599134000  2.264252000
 O -0.541190000  1.246438000  9.936371000
 O -0.536399000  6.415115000  9.936371000
 O  6.960912000  1.919670000  14.280222000
 O  6.965703000  7.088348000  14.280222000
 O  0.625583000  0.445801000  12.247541000
 O  0.630373000  5.614479000  12.247541000
 O  5.794139000  2.720307000  11.969051000
 O  5.798930000  7.888985000  11.969051000
 O  4.142513000  1.083899000  8.303265000
 O  4.147304000  6.252577000  8.303265000
 O  3.232791000  2.041645000  0.777958000
 O  3.237582000  7.210323000  0.777958000
 O  0.909406000  0.061803000  4.738885000
 O  0.914196000  5.230481000  4.738885000
 O  6.465899000  3.063742000  4.342338000
 O  6.470689000  8.232420000  4.342338000
 O  0.898120000  0.063319000  14.947692000
 O  0.902910000  5.231997000  14.947692000
 O  5.521602000  3.102788000  9.268901000
 O  5.526392000  8.271466000  9.268901000
 O  2.419323000  0.225194000  2.447389000
 O  2.424114000  5.393872000  2.447389000
 O  4.955982000  2.900351000  6.633833000
 O  4.960772000  8.069029000  6.633833000
 O  5.678493000  2.573289000  1.855596000
 O  5.683284000  7.741967000  1.855596000
 O  1.696810000  0.552256000  7.225626000
 O  1.701601000  5.720933000  7.225626000
 O  4.541872000  2.676308000  14.259032000
 O  4.546662000  7.844985000  14.259032000
 O  1.877850000  0.489800000  9.957561000
 O  1.882641000  5.658478000  9.957561000
 O  4.346492000  4.732341000  0.734066000
 O  4.351283000  9.901019000  0.734066000
 O  3.033602000  3.561881000  8.347157000
 O  3.038393000  8.730559000  8.347157000
Na  6.093129000  5.188859000  8.301750000
Na  6.097919000  10.357536000  8.301750000
Na  1.286965000  3.105363000  0.779472000
Na  1.291756000  8.274041000  0.779472000
Na  0.770606000  2.668835000  8.384995000
Na  0.775396000  7.837513000  8.384995000
Na  6.604699000  0.456710000  0.696227000
Na  6.609489000  5.625387000  0.696227000
 K  3.068374000  7.260364000  11.928185000
 K  3.063584000  2.091686000  11.928185000
 K  3.793329000  9.874266000  4.637477000
 K  3.788539000  4.705588000  4.637477000
